# Supplementary material for: Nonlinear Machine Learning in Warfarin Dose Prediction: Insights from Contemporary Modelling Studies
Source: J Pers Med. 2022 Apr 29;12(5):717. doi: 10.3390/jpm12050717 (PMC9147332; doi:10.3390/jpm12050717)
Supplement: Supplementary file 1 [file jpm-12-00717-s001.zip]

Archive with 1 entries (1 files):
- jpm-1658163-supplementary.pdf
